# Supplementary material for: Seizure Detection: A Low Computational Effective Approach without Classification Methods
Source: Sensors (Basel). 2022 Nov 3;22(21):8444. doi: 10.3390/s22218444 (PMC9657642; doi:10.3390/s22218444)
Supplement: Supplementary file 1 [file sensors-22-08444-s001.zip]

Archive with 1 entries (1 files):
- sensors-1740238-supplementary.pdf
